# Supplementary material for: Tenecteplase in the Extended 4.5–24-Hour Window for Acute Ischemic Stroke: An Updated Meta-Analysis of RCTs with EVT-Stratified Subgroup Analysis
Source: Healthcare (Basel). 2026 May 26;14(11):1470. doi: 10.3390/healthcare14111470 (PMC13257171; doi:10.3390/healthcare14111470)
Supplement: Supplementary file 1 [file healthcare-14-01470-s001.zip]

Archive with 1 entries (1 files):
- healthcare-4295501-supplementary.pdf
